# Supplementary material for: Oral Delivery of Astaxanthin via Carboxymethyl Chitosan-Modified Nanoparticles for Ulcerative Colitis Treatment
Source: Molecules. 2024 Mar 14;29(6):1291. doi: 10.3390/molecules29061291 (PMC10975021; doi:10.3390/molecules29061291)
Supplement: Supplementary file 1 [file molecules-29-01291-s001.zip]

Archive with 1 entries (1 files):
- molecules-2900828-supplementary.pdf
